# Supplementary material for: Captive-reared European hamsters follow an offensive strategy during risk-assessment
Source: PLoS One. 2019 Jan 14;14(1):e0210158. doi: 10.1371/journal.pone.0210158 (PMC6331116; doi:10.1371/journal.pone.0210158)
Supplement: S2 Table — (XLSX) [file pone.0210158.s002.xlsx]

## Sheet: Experiment non mobile ferret
Sex	ID	Condition	Order	Tube_use	Rearing	Rearing_freq	U-turns	U_turns_freq	Body_shaking	Body_shaking_freq	Scraping	Scrapping_freq	Threats	Threats_freq	inout_h	inout_min	Prop_time_after_threshold	Prop_time_inside_APT
F	12_282_5	D	1	yes	25	0.416667	0	0	0	0	0	0	0	0	30	0.5	0.198611	0.0222222
F	12_286_5	D	3	yes	45	0.75	5	0.0833333	0	0	0	0	0	0	80	1.33333	0.131944	0.0916667
F	12_295_7	D	2	yes	25	0.416667	0	0	0	0	0	0	0	0	55	0.916667	0.197222	0.0583333
F	12_316_5	D	1	yes	20	0.333333	0	0	0	0	10	0.166667	0	0	10	0.166667	0.302778	0.00277778
M	12_302_2	D	2	yes	25	0.416667	0	0	0	0	0	0	0	0	5	0.0833333	0.683333	0.00416667
M	12_329_2	D	2	yes	20	0.333333	0	0	0	0	0	0	0	0	45	0.75	0.119444	0.0472222
M	12_330_2	D	1	yes	75	1.25	0	0	0	0	0	0	0	0	10	0.166667	0.291667	0.00833333
M	12_334_2	D	2	no	0	0	0	0	0	0	10	0.166667	0	0	0	0	0.5125	0
F	12_282_5	G	2	yes	50	0.833333	0	0	0	0	20	0.333333	0	0	20	0.333333	0.340278	0.0152778
F	12_286_5	G	1	yes	40	0.666667	0	0	0	0	5	0.0833333	0	0	85	1.41667	0.222222	0.0916667
F	12_295_7	G	1	yes	35	0.583333	0	0	0	0	0	0	0	0	10	0.166667	0.216667	0.0138889
F	12_316_5	G	3	yes	30	0.5	0	0	5	0.0833333	10	0.166667	0	0	45	0.75	0.373611	0.0527778
M	12_302_2	G	3	yes	50	0.833333	0	0	0	0	5	0.0833333	0	0	50	0.833333	0.352778	0.0583333
M	12_329_2	G	3	yes	40	0.666667	5	0.0833333	5	0.0833333	5	0.0833333	0	0	10	0.166667	0.298611	0.0222222
M	12_330_2	G	2	yes	60	1	0	0	15	0.25	5	0.0833333	0	0	10	0.166667	0.261111	0.00416667
M	12_334_2	G	3	no	0	0	0	0	0	0	0	0	0	0	0	0	0	0
F	12_282_5	M	3	yes	50	0.833333	0	0	0	0	0	0	0	0	75	1.25	0.520833	0.0888889
F	12_286_5	M	2	yes	70	1.16667	0	0	0	0	5	0.0833333	0	0	165	2.75	0.327778	0.143056
F	12_295_7	M	3	yes	40	0.666667	0	0	0	0	0	0	0	0	105	1.75	0.123611	0.134722
F	12_316_5	M	2	yes	35	0.583333	5	0.0833333	10	0.166667	10	0.166667	0	0	45	0.75	0.429167	0.0513889
M	12_302_2	M	1	yes	35	0.583333	0	0	25	0.416667	5	0.0833333	0	0	65	1.08333	0.402778	0.0625
M	12_329_2	M	1	yes	40	0.666667	0	0	0	0	0	0	0	0	45	0.75	0.345833	0.0319444
M	12_330_2	M	3	yes	40	0.666667	0	0	15	0.25	5	0.0833333	0	0	80	1.33333	0.281944	0.122222
M	12_334_2	M	1	yes	50	0.833333	0	0	0	0	0	0	0	0	15	0.25	0.259722	0.0138889
F	12_282_5	P	4	yes	36	0.6	24	0.4	12	0.2	0	0	0	0	48	0.8	0.293333	0.0933333
F	12_286_5	P	4	yes	0	0	24	0.4	0	0	0	0	0	0	96	1.6	0.413333	0.276667
F	12_295_7	P	4	no	12	0.2	12	0.2	12	0.2	0	0	0	0	0	0	0.306667	0
F	12_316_5	P	4	yes	12	0.2	12	0.2	0	0	0	0	0	0	24	0.4	0.49	0.04
M	12_302_2	P	4	no	12	0.2	0	0	12	0.2	0	0	0	0	0	0	0.886667	0
M	12_329_2	P	4	no	12	0.2	0	0	0	0	0	0	12	0.2	0	0	0.776667	0
M	12_330_2	P	4	yes			36	0.6		0		0	12	0.2		0
M	12_334_2	P	4	no	12	0.2	24	0.4	0	0	0	0	24	0.4	0	0	0.393333	0
